# Supplementary material for: COVID-19 Vaccination in Developing Nations: Challenges and Opportunities for Innovation
Source: Infect Dis Rep. 2021 May 14;13(2):429–36. doi: 10.3390/idr13020041 (PMC8162348; doi:10.3390/idr13020041)
Supplement: Supplementary file 1 [file idr-13-00041-s001.zip]

Archive with 1 entries (1 files):
- idr-1200762-supplementary.pdf
